# Supplementary material for: Hospital contextual factors affecting the implementation of health technologies: a systematic review
Source: BMC Health Serv Res. 2021 May 1;21:407. doi: 10.1186/s12913-021-06423-2 (PMC8088675; doi:10.1186/s12913-021-06423-2)
Supplement: Supplementary file 3 — Additional file 3. [file 12913_2021_6423_MOESM3_ESM.xlsx]

## Sheet: Hoja1
Title: Hospital contextual factors affecting the implementation of health technologies: A systematic review
Authors: Grossi Adriano1*, Hoxhaj Ilda1*, Gabutti Irene2, Specchia Maria Lucia1, Cicchetti Americo2, Boccia Stefania1,3, de Waure Chiara4
Affliations:
1. Section of Hygiene, Univesity Department of Life Sciences and Public Health, Università Cattolica del Sacro Cuore, Roma, Italia
2. ALTEMS – Faculty of Economics, Università Cattolica del Sacro Cuore, Rome, Italy
3. Department of Woman and Child Health and Public Health - Public Health Area, Fondazione Policlinico Universitario A.Gemelli IRCCS, Roma, Italia
4. Department of Experimental Medicine, University of Perugia, Perugia, Italy
*Equal contribution
Additional file 3. The quality assessment of seventeed included studies, using Critical Appraisal Skills Programme (CASP).
First Author, year	Section A: Are the results of the valid?	Was there a clear statement of the aims of the research?	2. Is a qualitative methodology appropriate?	Is it worth continuing?	Was the research design appropriate to address the aims of the research?	4. Was the recruitment strategy appropriate to the aims of the research?	5. Was the data collected in a way that addressed the research issue?	6. Has the relationship between researcher and participants been adequately considered?	Section B: What are the results?	7. Have ethical issues been taken into consideration?	8. Was the data analysis sufficiently rigorous?	9. Is there a clear statement of findings?	Section C: Will the results help locally?	10. How valuable is the research?
Varonen, 2008	yes	yes	yes	yes	yes	yes	yes	yes	yes	yes	yes	yes	yes	yes
Debono, 2017	yes	yes	yes	yes	yes	yes	yes	yes	yes	yes	yes	yes	yes	yes
Sommerbakk, 2016	yes	yes	yes	yes	yes	yes	yes	yes	yes	yes	yes	yes	yes	yes
Dharampal, 2016	yes	yes	yes	yes	yes	yes	yes	no	yes	yes	yes	yes	yes	yes
Sheikh, 2011	yes	yes	yes	yes	yes	yes	yes	yes	yes	yes	yes	yes	yes	yes
Merkel S, 2015	yes	yes	yes	yes	yes	yes	yes	no	yes	yes	yes	yes	yes	yes
Tuot DS, 2015	yes	yes	yes	yes	yes	yes	yes	no	yes	yes	yes	yes	yes	yes
Randell R, 2010	yes	yes	yes	yes	yes	yes	yes	no	yes	no	yes	yes	yes	yes
Takian A, 2014	yes	yes	yes	yes	yes	yes	yes	no	yes	yes	yes	yes	yes	yes
Poon EG, 2004	yes	yes	yes	yes	yes	yes	yes	no	yes	no	yes	yes	yes	yes
Nanji KC, 2009	yes	yes	yes	yes	can't tell	yes	yes	no	yes	yes	yes	yes	yes	yes
Parè G, 2007	yes	yes	yes	yes	can't tell	yes	yes	no	yes	no	yes	yes	yes	yes
Szydlowski S, 2009	yes	yes	yes	yes	yes	no	yes	no	yes	can't tell	yes	yes	yes	yes
Woiceshyn J, 2017	yes	yes	yes	yes	yes	yes	yes	no	yes	yes	yes	yes	yes	yes
Bomba D, 2006	yes	yes	yes	yes	can't tell	yes	yes	yes	yes	yes	yes	yes	yes	yes
Xei Y, 2016	yes	yes	yes	yes	yes	yes	yes	no	yes	no	yes	yes	yes	yes
Cucinello M, 2015	yes	yes	yes	yes	yes	yes	yes	no	yes	yes	yes	yes	yes	yes
