# Supplementary material for: Hospital contextual factors affecting the implementation of health technologies: a systematic review
Source: BMC Health Serv Res. 2021 May 1;21:407. doi: 10.1186/s12913-021-06423-2 (PMC8088675; doi:10.1186/s12913-021-06423-2)
Supplement: Supplementary file 4 — Additional file 4. [file 12913_2021_6423_MOESM4_ESM.xlsx]

## Sheet: Hoja1
Title: Hospital contextual factors affecting the implementation of health technologies: A systematic review
Authors: Grossi Adriano1*, Hoxhaj Ilda1*, Gabutti Irene2, Specchia Maria Lucia1, Cicchetti Americo2, Boccia Stefania1,3, de Waure Chiara4
Affliations:
1. Section of Hygiene, Univesity Department of Life Sciences and Public Health, Università Cattolica del Sacro Cuore, Roma, Italia
2. ALTEMS – Faculty of Economics, Università Cattolica del Sacro Cuore, Rome, Italy
3. Department of Woman and Child Health and Public Health - Public Health Area, Fondazione Policlinico Universitario A.Gemelli IRCCS, Roma, Italia
4. Department of Experimental Medicine, University of Perugia, Perugia, Italy
*Equal contribution
Additional file 4. Quality assessment of twelve studies included in the systematic review, using Newcastle-Ottawa Scale
First author, year	1.Selection												2.Comparability		3.Outcome				2) Statistical test:		Overall quality score
	1. Representativeness of the sample				2. Sample size		3. Non-respondents			4) Ascertainment of the exposure (risk factor) :			1) The subjects in different outcome groups are comparable, based on the study design or analysis. Confounding factors are controlled.		1) Assessment of the outcome				a) The statistical test used to analyze the data is clearly described and appropriate, and the measurement of the association is presented, including confidence intervals and the probability level (p value). *	b) The statistical test is not appropriate, not described or incomplete.
	a) Truly representative of the average in the traget population * ( all subject or random sampling)	b) somewhat representative of the average in the target population* ( non-random sampling)	c) selected group of users	d) no description of the sampling strategy.	a) Justified and satisfactory *	b) Not justified	a) Comparability between respondents and non-respondents characteristics is established, and the response rate is satisfactory. *	b) The response rate is unsatisfactory, or the comparability between respondents and non-respondents is unsatisfactory.	c) No description of the response rate or the characteristics of the responders and the non-responders.	a)Validated measurement tool. **	b)Non-validated measurement tool, but the tool is available or described.*	c) No description of the measurement tool.	a) The study controls for the most important factor (select one). *	b) The study control for any additional factor. *	a) independent blind assessment **	b) record linkage **	c) self report	d) no description
Hao H, 2011	√				√				√		√		√				√		√		5
Olson JR, 2012			√		√		√			√			√				√		√		6
Nakamura M, 2013	√				√		√			√			√				√		√		7
Scholten N, 2015	√				√				√		√		√			√			√		7
Struik MH, 2014	√				√		√				√		√	√			√		√		8
Granlien MF, 2008			√		√		√				√		√	√			√		√		6
Urowitz S, 2008	√					√		√		√			√				√		√		5
Duyck P, 2010	√				√				√		√		√				√		√		5
Hubner U, 2010	√				√		√			√			√				√		√		7
Kazley AS, 2007	√				√				√	√			√			√			√		8
Shen X, 2012		√			√			√		√			√				√		√		6
Pare, G 2010	√				√		√			√			√				√		√		7
Gosling A, 2003		√			√		√			√			√				√		√		7
